# Supplementary material for: Urinary and Daily Assumption of Polyphenols and Hip-Fracture Risk: Results from the InCHIANTI Study
Source: Nutrients. 2022 Nov 10;14(22):4754. doi: 10.3390/nu14224754 (PMC9698374; doi:10.3390/nu14224754)
Supplement: Supplementary file 1 [file nutrients-14-04754-s001.zip]

Archive with 1 entries (1 files):
- nutrients-1988691-supplementary.pdf
